# Supplementary material for: Integrated genomics and morphological approach reveals interspecific gene flow cases and decodes the origin of selected feathergrasses (Poaceae, Stipa)
Source: Sci Rep. 2025 Oct 1;15:34144. doi: 10.1038/s41598-025-08934-y (PMC12489067; doi:10.1038/s41598-025-08934-y)
Supplement: Supplementary file 1 — Supplementary Material 1 [file 41598_2025_8934_MOESM1_ESM.xlsx]

## Sheet: Sheet1
Table S1. List of examined samples
Species	Extraction Tag No.	Location ID	Country	Location	Altitude (m.a.s.l.)	Coordinate		Herbarium	Leg	Date of collection	Sheet No.	Morphological analysis		Molecular analysis			Hybrid identification
												PCA (Fig 1a)	UPGMA (Fig 1b)	ML NJ (Fig 2)	PCoA (Fig 3a)	fastStructure (Fig 3b)	Morphology comparison (Tab 2)	fastStructure (Fig 4)
S. × kyzylordensis	1504/1	1504	Kazakhstan	south Kazakhstan, Kyzylorda region, ca. 85,5 km W of Appak, ca. 152 km NE of Kyzylorda	161	45°43' 4.84"N	67°0' 33.09"E	KRA	M.Nobis, E. Klichowska	20.05.2022	00629006	+	+	+	+	+	+	+
S. × kyzylordensis	1504/3	1504	Kazakhstan	south Kazakhstan, Kyzylorda region, ca. 85,5 km W of Appak, ca. 152 km NE of Kyzylorda	161	45°43' 4.84"N	67°0' 33.09"E	KRA	M.Nobis, E. Klichowska	20.05.2022	00629008	+	+	+	+	+	+	+
S. × kyzylordensis	1504/4	1504	Kazakhstan	south Kazakhstan, Kyzylorda region, ca. 85,5 km W of Appak, ca. 152 km NE of Kyzylorda	161	45°43' 4.84"N	67°0' 33.09"E	KRA	M.Nobis, E. Klichowska	20.05.2022	00629007	+	+	+	+	+	+	+
S. × kyzylordensis	1504/z/7	1504	Kazakhstan	south Kazakhstan, Kyzylorda region, ca. 85,5 km W of Appak, ca. 152 km NE of Kyzylorda	161	45°43' 4.84"N	67°0' 33.09"E	KRA	M.Nobis, E. Klichowska	20.05.2022	00628991	+	+	+	+	+	+	+
S. × kyzylordensis	1506/1	1506	Kazakhstan	south Kazakhstan, Kyzylorda region, ca. 94 km NW of Appak, ca. 193 km NE of Kyzylorda	217	46°2' 2.80"N	67°2' 6.04"E	KRA	M.Nobis, E. Klichowska	20.05.2022	0064330	+	+	+	+	+	+	+
S. × kyzylordensis	1506/7	1506	Kazakhstan	south Kazakhstan, Kyzylorda region, ca. 94 km NW of Appak, ca. 193 km NE of Kyzylorda	217	46°2' 2.80"N	67°2' 6.04"E	KRA	M.Nobis, E. Klichowska	20.05.2022	00628866	+	+	+	+	+	+	+
S. × kyzylordensis	1506/8	1506	Kazakhstan	south Kazakhstan, Kyzylorda region, ca. 94 km NW of Appak, ca. 193 km NE of Kyzylorda	217	46°2' 2.80"N	67°2' 6.04"E	KRA	M.Nobis, E. Klichowska	20.05.2022	00628867	+	+	+	+	+	+	+
S. × kyzylordensis	1506/9	1506	Kazakhstan	south Kazakhstan, Kyzylorda region, ca. 94 km NW of Appak, ca. 193 km NE of Kyzylorda	217	46°2' 2.80"N	67°2' 6.04"E	KRA	M.Nobis, E. Klichowska	20.05.2022	00628875	+	+	+	+	+	+	+
S. × kyzylordensis	1507/12	1507	Kazakhstan	Karagandy region, ca. 122 km SE of Ak Mulla, ca. 148 km NE of Syurguta	240	46°13' 24.59"N	67°4' 2.55"E	KRA	M.Nobis, E. Klichowska	20.05.2022	00628877	+	+	+	+	+	+	+
S. × kyzylordensis	1507/13	1507	Kazakhstan	Karagandy region, ca. 122 km SE of Ak Mulla, ca. 148 km NE of Syurguta	240	46°13' 24.59"N	67°4' 2.55"E	KRA	M.Nobis, E. Klichowska	20.05.2022	00628876	+	+	+	+	+	+	+
S. arabica	1504/12	1504	Kazakhstan	south Kazakhstan, Kyzylorda region, ca. 85,5 km W of Appak, ca. 152 km NE of Kyzylorda	161	45°43' 4.84"N	67°0' 33.09"E	KRA	M.Nobis, E. Klichowska	20.05.2022	no sheet number	+	+	+	+	+
S. arabica	1504/13	1504	Kazakhstan	south Kazakhstan, Kyzylorda region, ca. 85,5 km W of Appak, ca. 152 km NE of Kyzylorda	161	45°43' 4.84"N	67°0' 33.09"E	KRA	M.Nobis, E. Klichowska	20.05.2022	no sheet number	+	+	+	+	+		+
S. arabica	1504/14	1504	Kazakhstan	south Kazakhstan, Kyzylorda region, ca. 85,5 km W of Appak, ca. 152 km NE of Kyzylorda	161	45°43' 4.84"N	67°0' 33.09"E	KRA	M.Nobis, E. Klichowska	20.05.2022	no sheet number	+	+	+	+	+
S. arabica	1504/15	1504	Kazakhstan	south Kazakhstan, Kyzylorda region, ca. 85,5 km W of Appak, ca. 152 km NE of Kyzylorda	161	45°43' 4.84"N	67°0' 33.09"E	KRA	M.Nobis, E. Klichowska	20.05.2022	no sheet number	+	+	+	+	+
S. arabica	1504/2	1504	Kazakhstan	south Kazakhstan, Kyzylorda region, ca. 85,5 km W of Appak, ca. 152 km NE of Kyzylorda	161	45°43' 4.84"N	67°0' 33.09"E	KRA	M.Nobis, E. Klichowska	20.05.2022	no sheet number	+	+	+	+	+		+
S. arabica	1506/2	1506	Kazakhstan	south Kazakhstan, Kyzylorda region, ca. 94 km NW of Appak, ca. 193 km NE of Kyzylorda	217	46°2' 2.80"N	67°2' 6.04"E	KRA	M.Nobis, E. Klichowska	20.05.2022	00628756	+	+	+	+	+
S. arabica	1506/3	1506	Kazakhstan	south Kazakhstan, Kyzylorda region, ca. 94 km NW of Appak, ca. 193 km NE of Kyzylorda	217	46°2' 2.80"N	67°2' 6.04"E	KRA	M.Nobis, E. Klichowska	20.05.2022	00628757	+	+	+	+	+
S. arabica	1506/4	1506	Kazakhstan	south Kazakhstan, Kyzylorda region, ca. 94 km NW of Appak, ca. 193 km NE of Kyzylorda	217	46°2' 2.80"N	67°2' 6.04"E	KRA	M.Nobis, E. Klichowska	20.05.2022	00628758	+	+	+	+	+		+
S. arabica	1507/1	1507	Kazakhstan	Karagandy region, ca. 122 km SE of Ak Mulla, ca. 148 km NE of Syurguta	240	46°13' 24.59"N	67°4' 2.55"E	KRA	M.Nobis, E. Klichowska	20.05.2022	00628823	+	+	+	+	+
S. arabica	1507/8	1507	Kazakhstan	Karagandy region, ca. 122 km SE of Ak Mulla, ca. 148 km NE of Syurguta	240	46°13' 24.59"N	67°4' 2.55"E	KRA	M.Nobis, E. Klichowska	20.05.2022	00628798	+	+	+	+	+		+
S. arabica	1508/32	1508	Kazakhstan	Karagandy region, ca. 34 km SW of Syurguta, ca. 116 km SE of Karsakbay	286	47°6' 35.88"N	67°50' 19.73"E	KRA	M.Nobis, E. Klichowska	20.05.2022	00628726	+	+	+	+	+
S. arabica	1508/39	1508	Kazakhstan	Karagandy region, ca. 34 km SW of Syurguta, ca. 116 km SE of Karsakbay	286	47°6' 35.88"N	67°50' 19.73"E	KRA	M.Nobis, E. Klichowska	20.05.2022	00628725	+	+	+	+	+
S. arabica	1508/40	1508	Kazakhstan	Karagandy region, ca. 34 km SW of Syurguta, ca. 116 km SE of Karsakbay	286	47°6' 35.88"N	67°50' 19.73"E	KRA	M.Nobis, E. Klichowska	20.05.2022	00628725	+	+	+	+	+
S. arabica	1220/24	1220	Kazakhstan	south-eastern, Almaty region, near Balkhash lake, ca. 144 km NNE of Taldykorgan, ca. 312 km ESE of Balkhash,	422	46°14' 4.802"N	78°57' 47.26"E	KRA	M. Nobis, A. Wróbel	23.05.2019	no sheet number							+
S. caucasica var. fanica	1504/21	1504	Kazakhstan	south Kazakhstan, Kyzylorda region, ca. 85,5 km W of Appak, ca. 152 km NE of Kyzylorda	161	45°43' 4.84"N	67°0' 33.09"E	KRA	M.Nobis, E. Klichowska	20.05.2022	00628994	+	+	+	+	+
S. caucasica var. fanica	1504/22	1504	Kazakhstan	south Kazakhstan, Kyzylorda region, ca. 85,5 km W of Appak, ca. 152 km NE of Kyzylorda	161	45°43' 4.84"N	67°0' 33.09"E	KRA	M.Nobis, E. Klichowska	20.05.2022	00628995	+	+	+	+	+
S. caucasica var. fanica	1504/23	1504	Kazakhstan	south Kazakhstan, Kyzylorda region, ca. 85,5 km W of Appak, ca. 152 km NE of Kyzylorda	161	45°43' 4.84"N	67°0' 33.09"E	KRA	M.Nobis, E. Klichowska	20.05.2022	00628996	+	+	+	+	+
S. caucasica var. fanica	1504/24	1504	Kazakhstan	south Kazakhstan, Kyzylorda region, ca. 85,5 km W of Appak, ca. 152 km NE of Kyzylorda	161	45°43' 4.84"N	67°0' 33.09"E	KRA	M.Nobis, E. Klichowska	20.05.2022	00628998	+	+	+	+	+
S. caucasica var. fanica	1504/25	1504	Kazakhstan	south Kazakhstan, Kyzylorda region, ca. 85,5 km W of Appak, ca. 152 km NE of Kyzylorda	161	45°43' 4.84"N	67°0' 33.09"E	KRA	M.Nobis, E. Klichowska	20.05.2022	00628997	+	+	+	+	+
S. caucasica var. fanica	1506/5	1506	Kazakhstan	south Kazakhstan, Kyzylorda region, ca. 94 km NW of Appak, ca. 193 km NE of Kyzylorda	217	46°2' 2.80"N	67°2' 6.04"E	KRA	M.Nobis, E. Klichowska	20.05.2022	00628759	+	+	+	+	+
S. caucasica var. fanica	1506/6	1506	Kazakhstan	south Kazakhstan, Kyzylorda region, ca. 94 km NW of Appak, ca. 193 km NE of Kyzylorda	217	46°2' 2.80"N	67°2' 6.04"E	KRA	M.Nobis, E. Klichowska	20.05.2022	00628760	+	+	+	+	+
S. caucasica var. fanica	1507/5	1507	Kazakhstan	Karagandy region, ca. 122 km SE of Ak Mulla, ca. 148 km NE of Syurguta	240	46°13' 24.59"N	67°4' 2.55"E	KRA	M.Nobis, E. Klichowska	20.05.2022	00628821	+	+	+	+	+
S. caucasica var. fanica	1507/6	1507	Kazakhstan	Karagandy region, ca. 122 km SE of Ak Mulla, ca. 148 km NE of Syurguta	240	46°13' 24.59"N	67°4' 2.55"E	KRA	M.Nobis, E. Klichowska	20.05.2022	00628820	+	+	+	+	+
S. caucasica var. fanica	1507/7	1507	Kazakhstan	Karagandy region, ca. 122 km SE of Ak Mulla, ca. 148 km NE of Syurguta	240	46°13' 24.59"N	67°4' 2.55"E	KRA	M.Nobis, E. Klichowska	20.05.2022	00628812	+	+	+	+	+
S. caucasica var. fanica	1508/35	1508	Kazakhstan	Karagandy region, ca. 34 km SW of Syurguta, ca. 116 km SE of Karsakbay	286	47°6' 35.88"N	67°50' 19.73"E	KRA	M.Nobis, E. Klichowska	20.05.2022	00628707	+	+	+	+	+
S. caucasica var. fanica	1508/36	1508	Kazakhstan	Karagandy region, ca. 34 km SW of Syurguta, ca. 116 km SE of Karsakbay	286	47°6' 35.88"N	67°50' 19.73"E	KRA	M.Nobis, E. Klichowska	20.05.2022	00628706	+	+	+	+	+
S. hohenackeriana	1489/16	1489	Kazakhstan	south Kazakhstan, Zhambyl region, ca. 13 km SW of Kyzyltan, ca. 24 km NE of Baurzhan Momyshuly	910	42°44' 49.77"N	71°0' 28.77"E	KRA	M.Nobis, E. Klichowska	16.05.2022	no sheet number			+	+	+
S. hohenackeriana	1489/17	1489	Kazakhstan	south Kazakhstan, Zhambyl region, ca. 13 km SW of Kyzyltan, ca. 24 km NE of Baurzhan Momyshuly	910	42°44' 49.77"N	71°0' 28.77"E	KRA	M.Nobis, E. Klichowska	16.05.2022	no sheet number			+	+	+
S. hohenackeriana	1489/20	1489	Kazakhstan	south Kazakhstan, Zhambyl region, ca. 13 km SW of Kyzyltan, ca. 24 km NE of Baurzhan Momyshuly	910	42°44' 49.77"N	71°0' 28.77"E	KRA	M.Nobis, E. Klichowska	16.05.2022	00629378			+	+	+
S. hohenackeriana	1489/22	1489	Kazakhstan	south Kazakhstan, Zhambyl region, ca. 13 km SW of Kyzyltan, ca. 24 km NE of Baurzhan Momyshuly	910	42°44' 49.77"N	71°0' 28.77"E	KRA	M.Nobis, E. Klichowska	16.05.2022	00629373			+	+	+
S. hohenackeriana	1489/23	1489	Kazakhstan	south Kazakhstan, Zhambyl region, ca. 13 km SW of Kyzyltan, ca. 24 km NE of Baurzhan Momyshuly	910	42°44' 49.77"N	71°0' 28.77"E	KRA	M.Nobis, E. Klichowska	16.05.2022	no sheet number			+	+	+		+
S. hohenackeriana	1489/45	1489	Kazakhstan	south Kazakhstan, Zhambyl region, ca. 13 km SW of Kyzyltan, ca. 24 km NE of Baurzhan Momyshuly	910	42°44' 49.77"N	71°0' 28.77"E	KRA	M.Nobis, E. Klichowska	16.05.2022	00629388			+	+	+		+
S. hohenackeriana	1489/52	1489	Kazakhstan	south Kazakhstan, Zhambyl region, ca. 13 km SW of Kyzyltan, ca. 24 km NE of Baurzhan Momyshuly	910	42°44' 49.77"N	71°0' 28.77"E	KRA	M.Nobis, E. Klichowska	16.05.2022	00629391			+	+	+
S. hohenackeriana	1489/56	1489	Kazakhstan	south Kazakhstan, Zhambyl region, ca. 13 km SW of Kyzyltan, ca. 24 km NE of Baurzhan Momyshuly	910	42°44' 49.77"N	71°0' 28.77"E	KRA	M.Nobis, E. Klichowska	16.05.2022	00629377			+	+	+
S. hohenackeriana	1497/4	1497	Kazakhstan	South Kazakhstan, South Kaz region, ca. 2 km NE of Uyuk, ca. 51 km E of Turkiestan	513	43°26' 49.01"N	68°49' 46.20"E	KRA	M.Nobis, E. Klichowska	18.05.2022	00629461			+	+	+		+
S. hohenackeriana	1497/5	1497	Kazakhstan	South Kazakhstan, South Kaz region, ca. 2 km NE of Uyuk, ca. 51 km E of Turkiestan	513	43°26' 49.01"N	68°49' 46.20"E	KRA	M.Nobis, E. Klichowska	18.05.2022	00629462			+	+	+		+
S. hohenackeriana	1504/16	1504	Kazakhstan	south Kazakhstan, Kyzylorda region, ca. 85,5 km W of Appak, ca. 152 km NE of Kyzylorda	161	45°43' 4.84"N	67°0' 33.09"E	KRA	M.Nobis, E. Klichowska	20.05.2022	no sheet number	+	+	+	+	+
S. hohenackeriana	1504/17	1504	Kazakhstan	south Kazakhstan, Kyzylorda region, ca. 85,5 km W of Appak, ca. 152 km NE of Kyzylorda	161	45°43' 4.84"N	67°0' 33.09"E	KRA	M.Nobis, E. Klichowska	20.05.2022	no sheet number	+	+	+	+	+
S. hohenackeriana	1486/z/5	1486	Kazakhstan	south Kazakhstan, Zhambyl region, ca. 7 km SNW of Kokkaynar,ca. 20 km SE of Novyy Put,	556	43°23' 24.93"N	74°1' 37.08"E	KRA	M.Nobis, E. Klichowska	15.05.2022	no sheet number	+	+
S. hohenackeriana	1219/24	1219	Kazakhstan	south-eastern Kazakhstan, Almaty Region, near Balkash Lake, ca. 146 km NNE of Taldykorgan, ca. 306 km ESE of Balkhash	393	46°16' 2.35"N	78°53' 45.44"E	KRA	M. Nobis, A. Wróbel	23.05.2019	0595486	+	+					+
S. hohenackeriana	1498	1498	Kazakhstan	south Kazakhstan, South Kaz Region, ca. 4 km NW of Kentau, ca. 30 km NE of Turkiestan	467	43°32' 12.86"N	68°28' 13.22"E	KRA	M.Nobis, E. Klichowska	19.05.2022	no sheet number	+	+
S. hohenackeriana	1486/z/4	1486	Kazakhstan	south Kazakhstan, Zhambyl region, ca. 7 km SNW of Kokkaynar,ca. 20 km SE of Novyy Put,	556	43°23' 24.93"N	74°1' 37.08"E	KRA	M.Nobis, E. Klichowska	15.05.2022	no sheet number	+	+
S. hohenackeriana	1486/z/6	1486	Kazakhstan	south Kazakhstan, Zhambyl region, ca. 7 km SNW of Kokkaynar,ca. 20 km SE of Novyy Put,	556	43 23' 24.93"N	74 1' 37.08"E	KRA	M.Nobis, E. Klichowska	15.05.2022	no sheet number	+	+
S. hohenackeriana	1469/29	1469	Tajikistan	East Tajikistanian A subregion, Kyzyl-su River valley, ca. 168 km WNW of Karakul lake, near Kaszat,	1979	39°17' 15.46"N	71°24' 32.65"E	KRA	M.Nobis, E. Klichowska	2021-07-14	0594141	+	+
S. hohenackeriana	1469/28	1469	Tajikistan	East Tajikistanian A subregion, Kyzyl-su River valley, ca. 168 km WNW of Karakul lake, near Kaszat,	1979	39°17' 15.46"N	71°24' 32.65"E	KRA	M.Nobis, E. Klichowska	2021-07-14	0594142	+	+
S. hohenackeriana	1480/z/34	1480	Tajikistan	East Tajikistanian A subregion, Kyzylsu river valley, S. of Alga settl., ca. 14 km NE of Damburacha, on the hill	2077	39°19' 43.48"N	71 32' 59.91"N	KRA	M.Nobis, E. Klichowska	16.07.2021	0594065	+	+
S. hohenackeriana	1480/z/35	1480	Tajikistan	East Tajikistanian A subregion, Kyzylsu river valley, S. of Alga settl., ca. 14 km NE of Damburacha, on the hill	2077	39°19' 43.48"N	71 32' 59.91"N	KRA	M.Nobis, E. Klichowska	16.07.2021	0594068	+	+
S. hohenackeriana	1505/1	1505	Kazakhstan	south Kazakhstan, Kyzylorda region, ca. 90 km NW of Appak, ca. 193 km NE of Kyzylorda	208	46°0' 2.74"N	67°4' 26.98"E	KRA	M.Nobis, E. Klichowska	20.05.2022	00629446	+	+
S. richteriana	1504/z/10p	1504	Kazakhstan	south Kazakhstan, Kyzylorda region, ca. 85,5 km W of Appak, ca. 152 km NE of Kyzylorda	161	45°43' 4.84"N	67°0' 33.09"E	KRA	M.Nobis, E. Klichowska	20.05.2022	no sheet number	+	+	+	+	+
S. richteriana	1504/z/11p	1504	Kazakhstan	south Kazakhstan, Kyzylorda region, ca. 85,5 km W of Appak, ca. 152 km NE of Kyzylorda	161	45°43' 4.84"N	67°0' 33.09"E	KRA	M.Nobis, E. Klichowska	20.05.2022	no sheet number	+	+	+	+	+
S. richteriana	1504/z/18p	1504	Kazakhstan	south Kazakhstan, Kyzylorda region, ca. 85,5 km W of Appak, ca. 152 km NE of Kyzylorda	161	45°43' 4.84"N	67°0' 33.09"E	KRA	M.Nobis, E. Klichowska	20.05.2022	no sheet number	+	+	+	+	+
S. richteriana	1504/z/19p	1504	Kazakhstan	south Kazakhstan, Kyzylorda region, ca. 85,5 km W of Appak, ca. 152 km NE of Kyzylorda	161	45°43' 4.84"N	67°0' 33.09"E	KRA	M.Nobis, E. Klichowska	20.05.2022	no sheet number	+	+	+	+	+
S. richteriana	1504/z/8	1504	Kazakhstan	south Kazakhstan, Kyzylorda region, ca. 85,5 km W of Appak, ca. 152 km NE of Kyzylorda	161	45°43' 4.84"N	67°0' 33.09"E	KRA	M.Nobis, E. Klichowska	20.05.2022	no sheet number	+	+	+	+	+
S. richteriana	1504/z/9p	1504	Kazakhstan	south Kazakhstan, Kyzylorda region, ca. 85,5 km W of Appak, ca. 152 km NE of Kyzylorda	161	45°43' 4.84"N	67°0' 33.09"E	KRA	M.Nobis, E. Klichowska	20.05.2022	no sheet number	+	+	+	+	+
S. richteriana	1505/z/2	1505	Kazakhstan	south Kazakhstan, Kyzylorda region, ca. 90 km NW of Appak, ca. 193 km NE of Kyzylorda	208	46°0' 2.74"N	67°4' 26.98"E	KRA	M.Nobis, E. Klichowska	20.05.2022	00629445	+	+	+	+	+
S. richteriana	1505/z/3	1505	Kazakhstan	south Kazakhstan, Kyzylorda region, ca. 90 km NW of Appak, ca. 193 km NE of Kyzylorda	208	46°0' 2.74"N	67°4' 26.98"E	KRA	M.Nobis, E. Klichowska	20.05.2022	00629452	+	+	+	+	+
S. richteriana	1505/z/4	1505	Kazakhstan	south Kazakhstan, Kyzylorda region, ca. 90 km NW of Appak, ca. 193 km NE of Kyzylorda	208	46°0' 2.74"N	67°4' 26.98"E	KRA	M.Nobis, E. Klichowska	20.05.2022	00629451	+	+	+	+	+
S. richteriana	1505/z/5	1505	Kazakhstan	south Kazakhstan, Kyzylorda region, ca. 90 km NW of Appak, ca. 193 km NE of Kyzylorda	208	46°0' 2.74"N	67°4' 26.98"E	KRA	M.Nobis, E. Klichowska	20.05.2022	00629450	+	+	+	+	+
S. richteriana	1505/z/6	1505	Kazakhstan	south Kazakhstan, Kyzylorda region, ca. 90 km NW of Appak, ca. 193 km NE of Kyzylorda	208	46°0' 2.74"N	67°4' 26.98"E	KRA	M.Nobis, E. Klichowska	20.05.2022	00629449	+	+	+	+	+
S. richteriana	1505/z/7	1505	Kazakhstan	south Kazakhstan, Kyzylorda region, ca. 90 km NW of Appak, ca. 193 km NE of Kyzylorda	208	46°0' 2.74"N	67°4' 26.98"E	KRA	M.Nobis, E. Klichowska	20.05.2022	00629448	+	+	+	+	+
S. richteriana	1505/z/8	1505	Kazakhstan	south Kazakhstan, Kyzylorda region, ca. 90 km NW of Appak, ca. 193 km NE of Kyzylorda	208	46°0' 2.74"N	67°4' 26.98"E	KRA	M.Nobis, E. Klichowska	20.05.2022	00629447	+	+	+	+	+		+
S. richteriana	1506/10	1506	Kazakhstan	south Kazakhstan, Kyzylorda region, ca. 94 km NW of Appak, ca. 193 km NE of Kyzylorda	217	46°2' 2.80"N	67°2' 6.04"E	KRA	M.Nobis, E. Klichowska	20.05.2022	00628762	+	+	+	+	+
S. richteriana	1507/10	1507	Kazakhstan	Karagandy region, ca. 122 km SE of Ak Mulla, ca. 148 km NE of Syurguta	240	46°13' 24.59"N	67°4' 2.55"E	KRA	M.Nobis, E. Klichowska	20.05.2022	00628805	+	+	+	+	+
S. richteriana	1507/11	1507	Kazakhstan	Karagandy region, ca. 122 km SE of Ak Mulla, ca. 148 km NE of Syurguta	240	46°13' 24.59"N	67°4' 2.55"E	KRA	M.Nobis, E. Klichowska	20.05.2022	00628806	+	+	+	+	+
S. richteriana	1507/2	1507	Kazakhstan	Karagandy region, ca. 122 km SE of Ak Mulla, ca. 148 km NE of Syurguta	240	46°13' 24.59"N	67°4' 2.55"E	KRA	M.Nobis, E. Klichowska	20.05.2022	00628807	+	+	+	+	+
S. richteriana	1507/9	1507	Kazakhstan	Karagandy region, ca. 122 km SE of Ak Mulla, ca. 148 km NE of Syurguta	240	46°13' 24.59"N	67°4' 2.55"E	KRA	M.Nobis, E. Klichowska	20.05.2022	00628804	+	+	+	+	+
S. richteriana	1509/34	1509	Kazakhstan	Karagandy region, ca. 17 km W of Arystan, ca. 17.5 km E of Zezkazgan	377	47°50' 35.22"N	67°55' 34.13"E	KRA	M.Nobis, E. Klichowska	20.05.2022	00628902	+	+	+	+	+
S. richteriana	1509/4p	1509	Kazakhstan	Karagandy region, ca. 17 km W of Arystan, ca. 17.5 km E of Zezkazgan	377	47°50' 35.22"N	67°55' 34.13"E	KRA	M.Nobis, E. Klichowska	20.05.2022	00628905	+	+	+	+	+
S. richteriana	1509/5p	1509	Kazakhstan	Karagandy region, ca. 17 km W of Arystan, ca. 17.5 km E of Zezkazgan	377	47°50' 35.22"N	67°55' 34.13"E	KRA	M.Nobis, E. Klichowska	20.05.2022	00628751			+	+	+
S. richteriana	1509/7p	1509	Kazakhstan	Karagandy region, ca. 17 km W of Arystan, ca. 17.5 km E of Zezkazgan	377	47°50' 35.22"N	67°55' 34.13"E	KRA	M.Nobis, E. Klichowska	20.05.2022	00628909			+	+	+
S. richteriana	1509/8p	1509	Kazakhstan	Karagandy region, ca. 17 km W of Arystan, ca. 17.5 km E of Zezkazgan	377	47°50' 35.22"N	67°55' 34.13"E	KRA	M.Nobis, E. Klichowska	20.05.2022	00628898			+	+	+
S. richteriana	1509/9p	1509	Kazakhstan	Karagandy region, ca. 17 km W of Arystan, ca. 17.5 km E of Zezkazgan	377	47°50' 35.22"N	67°55' 34.13"E	KRA	M.Nobis, E. Klichowska	20.05.2022	no sheet number			+	+	+
S. richteriana	1505/9	1505	Kazakhstan	south Kazakhstan, Kyzylorda region, ca. 90 km NW of Appak, ca. 193 km NE of Kyzylorda	208	46°0' 2.74"N	67°4' 26.98"E	KRA	M.Nobis, E. Klichowska	20.05.2022	00629453	+	+
S. richteriana	1507	1507	Kazakhstan	Karagandy region, ca. 122 km SE of Ak Mulla, ca. 148 km NE of Syurguta	240	46°13' 24.59"N	67°4' 2.55"E	KRA	M.Nobis, E. Klichowska	20.05.2022	00628793	+	+
S. richteriana	1507	1507	Kazakhstan	Karagandy region, ca. 122 km SE of Ak Mulla, ca. 148 km NE of Syurguta	240	46°13' 24.59"N	67°4' 2.55"E	KRA	M.Nobis, E. Klichowska	20.05.2022	00628794	+	+
S. richteriana	1507	1507	Kazakhstan	Karagandy region, ca. 122 km SE of Ak Mulla, ca. 148 km NE of Syurguta	240	46°13' 24.59"N	67°4' 2.55"E	KRA	M.Nobis, E. Klichowska	20.05.2022	00628795	+	+
S. richteriana	1250/12	1250	Kazakhstan	western part of Dzhungalskii Alatau, N Tian-Shan, ca. 3 km NW of Sary-Ozek, ca. 140 km NNE of Almaty	1007	44°22'58.01"N	77°56'16.51"E	KRA	M. Nobis, A. Wróbel	27.05.2019	0522881							+
S. richteriana	1522/z/2	1522	Kazakhstan	Karagandy Region, ca. 27,5 km SW of Dzhamchi, ca. 71 km NW of East Kounradskiy	591	47°30'26.59"N	74°32'30.54"E	KRA	M.Nobis, E. Klichowska	22.05.2022	00629507							+
S. richteriana	247/z/2	247	Kazakhstan	grassland on hills slopes, 6 km E of Targap settl. (80 km W of Almaty)	775	43°19'22.11"N	75°55'55.63"E	KRA	M. Nobis et al.	21.05.2014	0477145							+
S. richteriana	247/z/3	247	Kazakhstan	grassland on hills slopes, 6 km E of Targap settl. (80 km W of Almaty)	775	43°19'22.11"N	75°55'55.63"E	KRA	M. Nobis et al.	21.05.2014	0477143							+
S. richteriana	250/z/1	250	Kazakhstan	by the road, in N part of Balkhash Lake, 15 km W of Balkhash city, grassland	300	46°49'55.66"N	74°46'54.99"E	KRA	M. Nobis et al.	22.05.2014	0432652							+
S. richteriana	1250/13	1250	Kazakhstan	western part of Dzunghalskii Alatau, N Tian Shan ca. 3 km NW of Sary-Ozek, ca. 140 km NNE of Almaty	995	44°22'58.01"N	77°56'16.51"E	KRA	M. Nobis, A. Wróbel	27.05.2019	0522882							+
S. richteriana	1252/12	1252	Kazakhstan	south-eastern Kazakhstan, Almaty Region, ca. 93 km SSE of Taldykorgan, ca. 173 km NE of Almaty	1137	44°10'47.2"N	78°37'13.9"E	KRA	M. Nobis, A. Wróbel	27.05.2019	no sheet number							+
S. richteriana	1254/22p	1254	Kazakhstan	northern part of Dzungarskii Alatau, N Tian Shan, ca 10 km NEE of Saryczek, to the NE of Almaty	936	44°23'6.79"N	78°5'52.18"E	KRA	M. Nobis, A. Wróbel	27.05.2019	no sheet number							+
S. richteriana	246/z/10	246	Kazakhstan	by the road, in N part of Balkhash Lake, 155 km SW of Balkhash city, grassland	370	45°53'33.97"N	73°28'38.49"E	KRA	M. Nobis et al.	21.05.2014	0431792							+
S. sareptana	1507/3	1507	Kazakhstan	Karagandy region, ca. 122 km SE of Ak Mulla, ca. 148 km NE of Syurguta	240	46°13' 24.59"N	67°4' 2.55"E	KRA	M.Nobis, E. Klichowska	20.05.2022	00628792	+	+	+	+	+		+
S. sareptana	1507/4	1507	Kazakhstan	Karagandy region, ca. 122 km SE of Ak Mulla, ca. 148 km NE of Syurguta	240	46°13' 24.59"N	67°4' 2.55"E	KRA	M.Nobis, E. Klichowska	20.05.2022	00628791	+	+	+	+	+
S. sareptana	1508/10	1508	Kazakhstan	Karagandy region, ca. 34 km SW of Syurguta, ca. 116 km SE of Karsakbay	286	47°6' 35.88"N	67°50' 19.73"E	KRA	M.Nobis, E. Klichowska	20.05.2022	00628918			+	+	+		+
S. sareptana	1508/14	1508	Kazakhstan	Karagandy region, ca. 34 km SW of Syurguta, ca. 116 km SE of Karsakbay	286	47°6' 35.88"N	67°50' 19.73"E	KRA	M.Nobis, E. Klichowska	20.05.2022	00628730			+	+	+
S. sareptana	1508/29	1508	Kazakhstan	Karagandy region, ca. 34 km SW of Syurguta, ca. 116 km SE of Karsakbay	286	47°6' 35.88"N	67°50' 19.73"E	KRA	M.Nobis, E. Klichowska	20.05.2022	00628731			+	+	+
S. sareptana	1508/45	1508	Kazakhstan	Karagandy region, ca. 34 km SW of Syurguta, ca. 116 km SE of Karsakbay	286	47°6' 35.88"N	67°50' 19.73"E	KRA	M.Nobis, E. Klichowska	20.05.2022	00628728			+	+	+
S. sareptana	1508/46	1508	Kazakhstan	Karagandy region, ca. 34 km SW of Syurguta, ca. 116 km SE of Karsakbay	286	47°6' 35.88"N	67°50' 19.73"E	KRA	M.Nobis, E. Klichowska	20.05.2022	00628729			+	+	+
S. sareptana	1508/9	1508	Kazakhstan	Karagandy region, ca. 34 km SW of Syurguta, ca. 116 km SE of Karsakbay	286	47°6' 35.88"N	67°50' 19.73"E	KRA	M.Nobis, E. Klichowska	20.05.2022	00628919			+	+	+
S. sareptana	1509/17	1509	Kazakhstan	Karagandy region, ca. 17 km W of Arystan, ca. 17.5 km E of Zezkazgan	377	47°50' 35.22"N	67°55' 34.13"E	KRA	M.Nobis, E. Klichowska	20.05.2022	00628748			+	+	+
S. sareptana	1509/18	1509	Kazakhstan	Karagandy region, ca. 17 km W of Arystan, ca. 17.5 km E of Zezkazgan	377	47°50' 35.22"N	67°55' 34.13"E	KRA	M.Nobis, E. Klichowska	20.05.2022	00628748			+	+	+
S. sareptana	1509/19	1509	Kazakhstan	Karagandy region, ca. 17 km W of Arystan, ca. 17.5 km E of Zezkazgan	377	47°50' 35.22"N	67°55' 34.13"E	KRA	M.Nobis, E. Klichowska	20.05.2022	00628747			+	+	+
S. sareptana	1509/20	1509	Kazakhstan	Karagandy region, ca. 17 km W of Arystan, ca. 17.5 km E of Zezkazgan	377	47°50' 35.22"N	67°55' 34.13"E	KRA	M.Nobis, E. Klichowska	20.05.2022	00628749			+	+	+
S. sareptana	1509/21	1509	Kazakhstan	Karagandy region, ca. 17 km W of Arystan, ca. 17.5 km E of Zezkazgan	377	47°50' 35.22"N	67°55' 34.13"E	KRA	M.Nobis, E. Klichowska	20.05.2022	00628748			+	+	+
S. sareptana	1509/32	1509	Kazakhstan	Karagandy region, ca. 17 km W of Arystan, ca. 17.5 km E of Zezkazgan	377	47°50' 35.22"N	67°55' 34.13"E	KRA	M.Nobis, E. Klichowska	20.05.2022	00628901			+	+	+
S. sareptana	1509/35	1509	Kazakhstan	Karagandy region, ca. 17 km W of Arystan, ca. 17.5 km E of Zezkazgan	377	47°50' 35.22"N	67°55' 34.13"E	KRA	M.Nobis, E. Klichowska	20.05.2022	00628904			+	+	+
S. sareptana	1509/36	1509	Kazakhstan	Karagandy region, ca. 17 km W of Arystan, ca. 17.5 km E of Zezkazgan	377	47°50' 35.22"N	67°55' 34.13"E	KRA	M.Nobis, E. Klichowska	20.05.2022	00628906			+	+	+
S. sareptana	1509/37	1509	Kazakhstan	Karagandy region, ca. 17 km W of Arystan, ca. 17.5 km E of Zezkazgan	377	47°50' 35.22"N	67°55' 34.13"E	KRA	M.Nobis, E. Klichowska	20.05.2022	00628907			+	+	+
S. sareptana	1521/15	1521	Kazakhstan	Karagandy region, ca. 15,5 km W of Kuzekadyr, ca. 68,5 km E of Agadyr	808	48°11' 14.59"N	73°46' 43.61"E	KRA	M.Nobis, E. Klichowska	22.05.2022	00629485			+	+	+
S. sareptana	1521/16	1521	Kazakhstan	Karagandy region, ca. 15,5 km W of Kuzekadyr, ca. 68,5 km E of Agadyr	808	48°11' 14.59"N	73°46' 43.61"E	KRA	M.Nobis, E. Klichowska	22.05.2022	00629484			+	+	+
S. sareptana	1521/19	1521	Kazakhstan	Karagandy region, ca. 15,5 km W of Kuzekadyr, ca. 68,5 km E of Agadyr	808	48°11' 14.59"N	73°46' 43.61"E	KRA	M.Nobis, E. Klichowska	22.05.2022	00628937			+	+	+
S. sareptana	1507	1507	Kazakhstan	Karagandy region, ca. 122 km SE of Ak Mulla, ca. 148 km NE of Syurguta	240	46°13' 24.59"N	67°4' 2.55"E	KRA	M.Nobis, E. Klichowska	20.05.2022	00628809	+	+
S. sareptana	1507	1507	Kazakhstan	Karagandy region, ca. 122 km SE of Ak Mulla, ca. 148 km NE of Syurguta	240	46°13' 24.59"N	67°4' 2.55"E	KRA	M.Nobis, E. Klichowska	20.05.2022	00628808	+	+
S. sareptana	1259/10	1259	Kazakhstan	northern part of Tetmen-Terskii Alatau, N Tian Shan, ca. 20 km SE of Kokpek, to the E of Almaty	1267	43°21' 36.54"N	78°53' 54.81"E	KRA	M. Nobis, A. Wróbel	27.05.2019	0522864	+	+
S. sareptana	1241	1241	Kazakhstan	south-eastern Kazakhstan, Almaty Region, ca. 6 km NNW of Taldykorgan, ca. 38 km NW of Tekely	698	45°3' 53.55"N	78°20' 10.58"E	KRA	M. Nobis, A. Wróbel	25.05.2019	0522800	+	+
S. sareptana	1241/1	1241	Kazakhstan	south-eastern Kazakhstan, Almaty Region, ca. 6 km NNW of Taldykorgan, ca. 38 km NW of Tekely	698	45°3' 53.55"N	78°20' 10.58"E	KRA	M. Nobis, A. Wróbel	25.05.2019	0522799	+	+
S. sareptana	1264	1264	Kazakhstan	south-eastern Kazakhstan, Zhambyl region, ca. 78 km NE of Bishkek, ca. 146 km NNW of Almaty,	765	43°28' 19.31"N	75°8' 43.25"E	KRA	M. Nobis, A. Wróbel	29.05.2019	0528916	+	+
S. sareptana	1219/10	1219	Kazakhstan	south-eastern Kazakhstan, Almaty Region, near Balkash Lake, ca. 146 km NNE of Taldykorgan, ca. 306 km ESE of Balkhash	393	46°16' 2.35"N	78°53' 45.44"E	KRA	M. Nobis, A. Wróbel	23.05.2019	0522943	+	+
S. sareptana	1249/29	1249	Kazakhstan	western part of Dzhungalskii Alatau, N Tian Shan, ca. 3 km NW of Sary-Ozek, ca. 140 km NNE of Almaty,	1005	44°22'54.28"N	77°56'24.42"E	KRA	M. Nobis, A. Wróbel	27.05.2019	0522854	+	+
S. sareptana	1203/13	1203	Kazakhstan	south-eastern Kazakhstan, Almaty region, ca. 38 km SE of Taldykorgan, ca. 39 km N of the northern shore of Kapshagay, reservoir, ca. 118 km NNE of Almaty,	943	44°12' 54.38"N	77°42' 7.56"E	KRA	M. Nobis, A. Wróbel	21.05.2019	0522834	+	+
S. sareptana	4	4	Kyrgyzstan	Naryn river valley, Chatkalskii range-Western Kyrgyzstan, western tian shan, steppe grasslands on the northern outskirts of Lake Toktogul, about 5 km E of Toktogul	1020	41°51' 37"N	73°00' 53"E	KRA	M. Nobis et al.	09.05.2011	0595444	+	+
S. sareptana	P4/E7	P4	URRS	Volograd region, steppe slopes above Volograd between Beketovka and Krasnoarmesyk	-	-	-	KRA	A. K. Skvortsov	24.05.1968	0595445	+	+
S. sareptana	609	609	Kyrgyzstan	Northern Tian Shan, ca. 64 km N of Toktogul, ca. 99.5 km NW of Suusamyr,	1895	42°26' 28.95"N	72°49' 11.69"E	KRA	M. Nobis et al.	06.07.2015	0491618	+	+
S. sareptana	818	818	Kyrgyzstan	Central Tian Shan, 25 km W of Chaek (146 km W of Kochkor), roadside	1660	41°55' 25"N	74°12' 12"E	KRA	M. Nobis et al.	30.07.2016	0475137	+	+
S. sareptana	1508	1508	Kazakhstan	Karagandy region, ca. 34 km SW of Syurguta, ca. 116 km SE of Karsakbay	286	47°6' 35.88"N	67°50' 19.73"E	KRA	M.Nobis, E. Klichowska	20.05.2022	00628731	+	+
S. sareptana	1508	1508	Kazakhstan	Karagandy region, ca. 34 km SW of Syurguta, ca. 116 km SE of Karsakbay	287	47°6' 35.88"N	67°50' 19.73"E	KRA	M.Nobis, E. Klichowska	20.05.2022	00628730	+	+
S. sareptana	1508	1508	Kazakhstan	Karagandy region, ca. 34 km SW of Syurguta, ca. 116 km SE of Karsakbay	288	47°6' 35.88"N	67°50' 19.73"E	KRA	M.Nobis, E. Klichowska	20.05.2022	00628729	+	+
S. sareptana	1508	1508	Kazakhstan	Karagandy region, ca. 34 km SW of Syurguta, ca. 116 km SE of Karsakbay	289	47°6' 35.88"N	67°50' 19.73"E	KRA	M.Nobis, E. Klichowska	20.05.2022	00628728	+	+
S. sareptana	1509	1509	Kazakhstan	Karagandy region, ca. 17 km W of Arystan, ca. 17.5 km E of Zezkazgan	377	47°50' 35.22"N	67°55' 34.13"E	KRA	M.Nobis, E. Klichowska	20.05.2022	00628745	+	+
S. sareptana	1204/32	1204	Kazakhstan	south-eastern Kazakhstan, Almaty region, ca. 75 km of Taldykorgan, ca. 60 km N of the northern shore of Kapshagay reservoir, ca. 142 km NNE of Almaty,	976	44°24'19.09"N	77°55'51.82"E	KRA	M. Nobis, A. Wróbel	21.05.2019	0522944							+
S. sareptana	1521/32	1521	Kazakhstan	Karagandy region, ca. 15,5 km W of Kuzekadyr, ca. 68,5 km E of Agadyr	808	48°11'14.59"N	73°46'43.61"E	KRA	M.Nobis, E. Klichowska	22.05.2022	no sheet number							+
S. sareptana	1540/22	1540	Kazakhstan	south Kazakhstan, Almaty Region, ca. 11 km NE of Kurtogay, ca. 37 km NW of Kegen	1120	43°20'4.60"N	79°4'33.19"E	KRA	M.Nobis, E. Klichowska	27.05.2022	00628956							+
S. sareptana	1249/11	1249	Kazakhstan	western part of Dzhungalskii Alatau, N Tian Shan, ca. 3 km NW of Sary-Ozek, ca. 140 km NNE of Almaty,	1005	44°22'54.28"N	77°56'24.42"E	KRA	M. Nobis, A. Wróbel	27.05.2019	0522880							+
S. sareptana	1254/16	1254	Kazakhstan	northern part of Dzungarskii Alatau, N Tian Shan, ca 10 km NEE of Saryczek, to the NE of Almaty	936	44°23'6.79"N	78°5'52.18"E	KRA	M. Nobis, A. Wróbel	27.05.2019	0522860							+
S. sareptana	1526/20	1526	Kazakhstan	Karagandy region, ca. 21,5 km NE of East Kounradskiy, ca. 42 km NE of Balchasz, scree	502	47°10'59.74"N	75°15'17.85"E	KRA	M.Nobis, E. Klichowska	23.05.2022	00629204							+
S. sareptana	1528/13	1528	Kazakhstan	Karagandy region, ca. 8 km NW of Zhanaortalyk, ca. 60,5 km NE of East Koundradskiy	523	47°29'40.87"N	75°32'49.25"E	KRA	M.Nobis, E. Klichowska	23.05.2022	00629034							+
S. sareptana	1523/34	1523	Kazakhstan	Karagandy region, ca. 71,5 km SE of Kyzylespe, ca. 36,5 km NW of East Kounradskiy	508	47°14'8.50"N	74°47'27.42"E	KRA	M.Nobis, E. Klichowska	22.05.2022	no sheet number							+
S. × czerepanovii	1527	1527	Kazakhstan	Karagandy region, ca. 26 km NE of East Koundradskiy, ca. 48 km NE of Balchasz	556	47°13'16.17"N	75°18'33.84"E	KRA	M.Nobis, E. Klichowska	22.05.2022	00629438						+
S. × czerepanovii	1527	1527	Kazakhstan	Karagandy region, ca. 26 km NE of East Koundradskiy, ca. 48 km NE of Balchasz	556	47°13'16.17"N	75°18'33.84"E	KRA	M.Nobis, E. Klichowska	22.05.2022	00629437						+
S. × czerepanovii	1528/z/39	1528	Kazakhstan	Karagandy region, ca. 8 km NW of Zhanaortalyk, ca. 60,5 km NE of East Koundradskiy	523	47°29'40.87"N	75°32'49.25"E	KRA	M.Nobis, E. Klichowska	23.05.2022	00629045						+	+
S. × czerepanovii	1528/z/38	1528	Kazakhstan	Karagandy region, ca. 8 km NW of Zhanaortalyk, ca. 60,5 km NE of East Koundradskiy	523	47°29'40.87"N	75°32'49.25"E	KRA	M.Nobis, E. Klichowska	23.05.2022	00629044						+
S. × czerepanovii	1528/z/36	1528	Kazakhstan	Karagandy region, ca. 8 km NW of Zhanaortalyk, ca. 60,5 km NE of East Koundradskiy	523	47°29'40.87"N	75°32'49.25"E	KRA	M.Nobis, E. Klichowska	23.05.2022	00629041						+
S. × czerepanovii	1528/z/29	1528	Kazakhstan	Karagandy region, ca. 8 km NW of Zhanaortalyk, ca. 60,5 km NE of East Koundradskiy	523	47°29'40.87"N	75°32'49.25"E	KRA	M.Nobis, E. Klichowska	23.05.2022	00629066						+
S. × czerepanovii	1528/z/28	1528	Kazakhstan	Karagandy region, ca. 8 km NW of Zhanaortalyk, ca. 60,5 km NE of East Koundradskiy	523	47°29'40.87"N	75°32'49.25"E	KRA	M.Nobis, E. Klichowska	23.05.2022	00629065						+
S. × czerepanovii	1528/z/27	1528	Kazakhstan	Karagandy region, ca. 8 km NW of Zhanaortalyk, ca. 60,5 km NE of East Koundradskiy	523	47°29'40.87"N	75°32'49.25"E	KRA	M.Nobis, E. Klichowska	23.05.2022	00629064						+
S. × czerepanovii	1528/z/26	1528	Kazakhstan	Karagandy region, ca. 8 km NW of Zhanaortalyk, ca. 60,5 km NE of East Koundradskiy	523	47°29'40.87"N	75°32'49.25"E	KRA	M.Nobis, E. Klichowska	23.05.2022	00629063						+	+
S. × czerepanovii	1528/z/25	1528	Kazakhstan	Karagandy region, ca. 8 km NW of Zhanaortalyk, ca. 60,5 km NE of East Koundradskiy	523	47°29'40.87"N	75°32'49.25"E	KRA	M.Nobis, E. Klichowska	23.05.2022	00629062						+
S. × czerepanovii	1528/z/24	1528	Kazakhstan	Karagandy region, ca. 8 km NW of Zhanaortalyk, ca. 60,5 km NE of East Koundradskiy	523	47°29'40.87"N	75°32'49.25"E	KRA	M.Nobis, E. Klichowska	23.05.2022	00629061						+
S. × czerepanovii	1528/z/23	1528	Kazakhstan	Karagandy region, ca. 8 km NW of Zhanaortalyk, ca. 60,5 km NE of East Koundradskiy	523	47°29'40.87"N	75°32'49.25"E	KRA	M.Nobis, E. Klichowska	23.05.2022	00629060						+
S. × czerepanovii	1528/z/22	1528	Kazakhstan	Karagandy region, ca. 8 km NW of Zhanaortalyk, ca. 60,5 km NE of East Koundradskiy	523	47°29'40.87"N	75°32'49.25"E	KRA	M.Nobis, E. Klichowska	23.05.2022	00629059						+
S. × czerepanovii	1508/52	1508	Kazakhstan	Karagandy region, ca. 34 km SW of Syurguta, ca. 116 km SE of Karsakbay	286	47 6' 35.88"N	67 50' 19.73"E	KRA	M.Nobis, E. Klichowska	20.05.2022	00628724							+
S. × czerepanovii	1527/5	1527	Kazakhstan	Karagandy region, ca. 26 km NE of East Koundradskiy, ca. 48 km NE of Balchasz	556	47°13'16.17"N	75°18'33.84"E	KRA	M.Nobis, E. Klichowska	22.05.2022	00629439							+
S. × czerepanovii	1523/29	1523	Kazakhstan	Karagandy region, ca. 71,5 km SE of Kyzylespe, ca. 36,5 km NW of East Kounradskiy	508	47°14'8.50"N	74°47'27.42"E	KRA	M.Nobis, E. Klichowska	22.05.2022	00629341							+
S. × czerepanovii	1508/31	1508	Kazakhstan	Karagandy region, ca. 34 km SW of Syurguta, ca. 116 km SE of Karsakbay	286	47°6' 35.88"N	67°50' 19.73"E	KRA	M.Nobis, E. Klichowska	20.05.2022	00628722							+
S. × czerepanovii	1508/53	1508	Kazakhstan	Karagandy region, ca. 34 km SW of Syurguta, ca. 116 km SE of Karsakbay	286	47 6' 35.88"N	67 50' 19.73"E	KRA	M.Nobis, E. Klichowska	20.05.2022	00628723							+
S. × czerepanovii	1528/25	1528	Kazakhstan	Karagandy region, ca. 8 km NW of Zhanaortalyk, ca. 60,5 km NE of East Koundradskiy	523	47°29'40.87"N	75°32'49.25"E	KRA	M.Nobis, E. Klichowska	23.05.2022	00629062							+
S. × czerepanovii	1523/30	1523	Kazakhstan	Karagandy region, ca. 71,5 km SE of Kyzylespe, ca. 36,5 km NW of East Kounradskiy	508	47°14'8.50"N	74°47'27.42"E	KRA	M.Nobis, E. Klichowska	22.05.2022	00629340							+
S. × czerepanovii	1527/3	1527	Kazakhstan	Karagandy region, ca. 26 km NE of East Koundradskiy, ca. 48 km NE of Balchasz	556	47°13'16.17"N	75°18'33.84"E	KRA	M.Nobis, E. Klichowska	22.05.2022	00629438							+
S. korshinskyi	1509/15	1509	Kazakhstan	Karagandy region, ca. 17 km W of Arystan, ca. 17.5 km E of Zezkazgan	377	47 50' 35.22"N	67 55' 34.13"E	KRA	M.Nobis, E. Klichowska	20.05.2022	00628900						+	+
S. korshinskyi	1522	1522	Kazakhstan	Karagandy Region, ca. 27,5 km SW of Dzhamchi, ca. 71 km NW of East Kounradskiy	591	47°30'26.59"N	74°32'30.54"E	KRA	M.Nobis, E. Klichowska	22.05.2022	00629503						+
S. korshinskyi	1522	1522	Kazakhstan	Karagandy Region, ca. 27,5 km SW of Dzhamchi, ca. 71 km NW of East Kounradskiy	591	47°30'26.59"N	74°32'30.54"E	KRA	M.Nobis, E. Klichowska	22.05.2022	00629502						+
S. korshinskyi	1508	1508	Kazakhstan	Karagandy region, ca. 34 km SW of Syurguta, ca. 116 km SE of Karsakbay	286	47°6' 35.88"N	67°50' 19.73"E	KRA	M.Nobis, E. Klichowska	20.05.2022	00628727						+
S. korshinskyi	1526/z/3p	1526	Kazakhstan	Karagandy region, ca. 21,5 km NE of East Kounradskiy, ca. 42 km NE of Balchasz	502	47°10'59.74"N	75°15'17.85"E	KRA	M.Nobis, E. Klichowska	23.05.2022	00629072							+
S. korshinskyi	1226/20	1226	Kazakhstan	south-eastern Kazakhstan, Almaty region, ca. 75 km NW of Usharal, ca. 222 km NE of Taldykorgan,	409	46°34'25.15"N	80°10'48.50"E	KRA	M. Nobis, A. Wróbel	23.05.2019	no sheet number							+
S. korshinskyi	1226/2	1226	Kazakhstan	south-eastern Kazakhstan, Almaty region, ca. 75 km NW of Usharal, ca. 222 km NE of Taldykorgan,	409	46°34'25.15"N	80°10'48.50"E	KRA	M. Nobis, A. Wróbel	23.05.2019	no sheet number							+
S. korshinskyi	1226/4	1226	Kazakhstan	south-eastern Kazakhstan, Almaty region, ca. 75 km NW of Usharal, ca. 222 km NE of Taldykorgan,	409	46°34'25.15"N	80°10'48.50"E	KRA	M. Nobis, A. Wróbel	23.05.2019	no sheet number							+
S. korshinskyi	1226/10p	1226	Kazakhstan	south-eastern Kazakhstan, Almaty region, ca. 75 km NW of Usharal, ca. 222 km NE of Taldykorgan,	409	46°34'25.15"N	80°10'48.50"E	KRA	M. Nobis, A. Wróbel	23.05.2019	no sheet number							+
S. korshinskyi	1254/2	1254	Kazakhstan	northern part of Dzungarskii Alatau, N Tian Shan, ca 10 km NEE of Saryczek, to the NE of Almaty	936	44°23'6.79"N	78°5'52.18"E	KRA	M. Nobis, A. Wróbel	27.05.2019	no sheet number							+
S. korshinskyi	1254/1	1254	Kazakhstan	northern part of Dzungarskii Alatau, N Tian Shan, ca 10 km NEE of Saryczek, to the NE of Almaty	936	44°23'6.79"N	78°5'52.18"E	KRA	M. Nobis, A. Wróbel	27.05.2019	no sheet number							+
S. korshinskyi	266/z/2	266	Kazakhstan	Kapshagai	940	44°13' 13.74"N	77°42' 17.24"E	KRA	M. Nobis et al.	24.05.2014	00468809							+
S. korshinskyi	1508/33	1508	Kazakhstan	Karagandy region, ca. 34 km SW of Syurguta, ca. 116 km SE of Karsakbay	286	47°6' 35.88"N	67°50' 19.73"E	KRA	M.Nobis, E. Klichowska	20.05.2022	00628727							+
S. × heptapotamica	1508	1508	Kazakhstan	Karagandy region, ca. 34 km SW of Syurguta, ca. 116 km SE of Karsakbay	286	47°6' 35.88"N	67°50' 19.73"E	KRA	M.Nobis, E. Klichowska	20.05.2022	00628721						+
S. × heptapotamica	1508/16	1508	Kazakhstan	Karagandy region, ca. 34 km SW of Syurguta, ca. 116 km SE of Karsakbay	286	47°6' 35.88"N	67°50' 19.73"E	KRA	M.Nobis, E. Klichowska	20.05.2022	00628720						+
S. × heptapotamica	1508/17	1508	Kazakhstan	Karagandy region, ca. 34 km SW of Syurguta, ca. 116 km SE of Karsakbay	286	47°6' 35.88"N	67°50' 19.73"E	KRA	M.Nobis, E. Klichowska	20.05.2022	00628719						+
S. × heptapotamica	1509/z/13	1509	Kazakhstan	Karagandy region, ca. 17 km W of Arystan, ca. 17.5 km E of Zezkazgan	377	47°50' 35.22"N	67°55' 34.13"E	KRA	M.Nobis, E. Klichowska	20.05.2022	00628910						+	+
S. × heptapotamica	1509/2	1509	Kazakhstan	Karagandy region, ca. 17 km W of Arystan, ca. 17.5 km E of Zezkazgan	377	47°50' 35.22"N	67°55' 34.13"E	KRA	M.Nobis, E. Klichowska	20.05.2022	00628755						+
S. × heptapotamica	1509/z/28	1509	Kazakhstan	Karagandy region, ca. 17 km W of Arystan, ca. 17.5 km E of Zezkazgan	377	47°50' 35.22"N	67°55' 34.13"E	KRA	M.Nobis, E. Klichowska	20.05.2022	no sheet number						+
S. × heptapotamica	1509/z/27	1509	Kazakhstan	Karagandy region, ca. 17 km W of Arystan, ca. 17.5 km E of Zezkazgan	377	47°50' 35.22"N	67°55' 34.13"E	KRA	M.Nobis, E. Klichowska	20.05.2022	no sheet number						+	+
S. × heptapotamica	1509/z/26	1509	Kazakhstan	Karagandy region, ca. 17 km W of Arystan, ca. 17.5 km E of Zezkazgan	377	47°50' 35.22"N	67°55' 34.13"E	KRA	M.Nobis, E. Klichowska	20.05.2022	no sheet number						+
S. × heptapotamica	1509/z/23	1509	Kazakhstan	Karagandy region, ca. 17 km W of Arystan, ca. 17.5 km E of Zezkazgan	377	47°50' 35.22"N	67°55' 34.13"E	KRA	M.Nobis, E. Klichowska	20.05.2022	no sheet number						+	+
S. × heptapotamica	1523/z/3	1523	Kazakhstan	Karagandy region, ca. 71,5 km SE of Kyzylespe, ca. 36,5 km NW of East Kounradskiy	508	47°14'8.50"N	74°47'27.42"E	KRA	M.Nobis, E. Klichowska	22.05.2022	00629329						+
S. × heptapotamica	1523/z/2	1523	Kazakhstan	Karagandy region, ca. 71,5 km SE of Kyzylespe, ca. 36,5 km NW of East Kounradskiy	508	47°14'8.50"N	74°47'27.42"E	KRA	M.Nobis, E. Klichowska	22.05.2022	00629328						+
S. × heptapotamica	1523/z/41	1523	Kazakhstan	Karagandy region, ca. 71,5 km SE of Kyzylespe, ca. 36,5 km NW of East Kounradskiy	508	47°14'8.50"N	74°47'27.42"E	KRA	M.Nobis, E. Klichowska	22.05.2022	00629327						+
S. × heptapotamica	1523/z/43	1523	Kazakhstan	Karagandy region, ca. 71,5 km SE of Kyzylespe, ca. 36,5 km NW of East Kounradskiy	508	47°14'8.50"N	74°47'27.42"E	KRA	M.Nobis, E. Klichowska	22.05.2022	00629326						+
S. × heptapotamica	1523/z/45	1523	Kazakhstan	Karagandy region, ca. 71,5 km SE of Kyzylespe, ca. 36,5 km NW of East Kounradskiy	508	47°14'8.50"N	74°47'27.42"E	KRA	M.Nobis, E. Klichowska	22.05.2022	00629324						+
S. × heptapotamica	1523/z/46	1523	Kazakhstan	Karagandy region, ca. 71,5 km SE of Kyzylespe, ca. 36,5 km NW of East Kounradskiy	508	47°14'8.50"N	74°47'27.42"E	KRA	M.Nobis, E. Klichowska	22.05.2022	00629323						+
S. × heptapotamica	1523/z/42	1523	Kazakhstan	Karagandy region, ca. 71,5 km SE of Kyzylespe, ca. 36,5 km NW of East Kounradskiy	508	47°14'8.50"N	74°47'27.42"E	KRA	M.Nobis, E. Klichowska	22.05.2022	00629322						+
S. × heptapotamica	1527	1527	Kazakhstan	Karagandy region, ca. 26 km NE of East Koundradskiy, ca. 48 km NE of Balchasz	556	47°13'16.17"N	75°18'33.84"E	KRA	M.Nobis, E. Klichowska	22.05.2022	00629442						+
S. × heptapotamica	1527	1527	Kazakhstan	Karagandy region, ca. 26 km NE of East Koundradskiy, ca. 48 km NE of Balchasz	556	47°13'16.17"N	75°18'33.84"E	KRA	M.Nobis, E. Klichowska	22.05.2022	00629441						+
S. × heptapotamica	1226/22	1226	Kazakhstan	south-eastern Kazakhstan, Almaty region, ca. 75 km NW of Usharal, ca. 222 km NE of Taldykorgan,	409	46°34'25.15"N	80°10'48.50"E	KRA	M. Nobis, A. Wróbel	23.05.2019	0595452							+
S. × heptapotamica	1254/13	1254	Kazakhstan	northern part of Dzungarskii Alatau, N Tian Shan, ca 10 km NEE of Saryczek, to the NE of Almaty	936	44°23'6.79"N	78°5'52.18"E	KRA	M. Nobis, A. Wróbel	27.05.2019	no sheet number							+
S. × heptapotamica	1254/11	1254	Kazakhstan	northern part of Dzungarskii Alatau, N Tian Shan, ca 10 km NEE of Saryczek, to the NE of Almaty	936	44°23'6.79"N	78°5'52.18"E	KRA	M. Nobis, A. Wróbel	27.05.2019	no sheet number							+
S. × heptapotamica	1228/4	1228	Kazakhstan	south-eastern Kazakhstan, Almaty Region, ca. 62 km NW of Usharal, ca. 225 km NE of Taldykorgan,	406	46°30'47.31"N	80°19'21.66"E	KRA	M. Nobis, A. Wróbel	23.05.2019	0595449							+
S. × heptapotamica	1254/17	1254	Kazakhstan	northern part of Dzungarskii Alatau, N Tian Shan, ca 10 km NEE of Saryczek, to the NE of Almaty	936	44°23'6.79"N	78°5'52.18"E	KRA	M. Nobis, A. Wróbel	27.05.2019	no sheet number							+
S. × heptapotamica	1523/46	1523	Kazakhstan	Karagandy region, ca. 71,5 km SE of Kyzylespe, ca. 36,5 km NW of East Kounradskiy	508	47°14'8.50"N	74°47'27.42"E	KRA	M.Nobis, E. Klichowska	22.05.2022	00629323							+
S. × heptapotamica	1508/17	1508	Kazakhstan	Karagandy region, ca. 34 km SW of Syurguta, ca. 116 km SE of Karsakbay	286	47°6' 35.88"N	67°50' 19.73"E	KRA	M.Nobis, E. Klichowska	20.05.2022	00628719							+
S. × pseudocapillata	pseudo/1	Ereimentau	Kazakhstan	Akmolinskii region, near Ereimentau town, N part of Ereimentau Mountains, steppe	-			KRA	A. Ebel	27.06.2014	no sheet number							+
S. × pseudocapillata	S/pseudocop/T3	Karaganda	Kazakhstan	Kazakhstan, Karagandy region S of Karaganda	-			KRA	A. Ebel	25.06.2014	432644							+
S. lessingiana	1204/29	1204	Kazakhstan	south-eastern Kazakhstan, Almaty region, ca. 75 km SW of Taldykorgan, ca. 60 km N of the northern shore of Kapshagay Reservoir, ca. 142 km NNE of Almaty,	976	44°24' 19.09"N	77°55' 51.82"E	KRA	M. Nobis, A. Wróbel	21.05.2019	no sheet number							+
S. lessingiana	1489/37	1489	Kazakhstan	south Kazakhstan, Zhambyl region, ca. 13 km SW of Kyzyltan, ca. 24 km NE of Baurzhan Momyshuly	910	42°44' 49.77"N	71°0' 28.77"E	KRA	M.Nobis, E. Klichowska	16.05.2022	00629405							+
S. lessingiana	1528/20	1528	Kazakhstan	Karagandy region, ca. 8 km NW of Zhanaortalyk, ca. 60,5 km NE of East Koundradskiy	523	47°29'40.87"N	75°32'49.25"E	KRA	M. Nobis et al.	23.05.2022	00629057							+
S. lessingiana	1249/13	1249	Kazakhstan	western part of Dzhungalskii Alatau, N Tian Shan, ca. 3 km NW of Sary-Ozek, ca. 140 km NNE of Almaty,	1005	44°22'54.28"N	77°56'24.42"E	KRA	M. Nobis, A. Wróbel	27.05.2019	no sheet number							+
S. lessingiana	1254/28	1254	Kazakhstan	northern part of Dzungarskii Alatau, N Tian Shan, ca 10 km NEE of Saryczek, to the NE of Almaty	936	44°23'6.79"N	78°5'52.18"E	KRA	M. Nobis, A. Wróbel	27.05.2019	no sheet number							+
S. lessingiana	1250/14	1250	Kazakhstan	western part of Dzhungalskii Alatau, N Tian-Shan, ca. 3 km NW of Sary-Ozek, ca. 140 km NNE of Almaty	1007	44°22'58.01"N	77°56'16.51"E	KRA	M. Nobis, A. Wróbel	27.05.2019	no sheet number							+
S. lessingiana	1238/7	1238	Kazakhstan	south-eastern Kazakhstan, Almaty Region, ca. 12 km WNW of Taldykorgan, ca. 45 km NW of Tekely	543	45°02'32.25"N	78°13'32.87"E	KRA	M. Nobis, A. Wróbel	25.05.2019	no sheet number							+
S. lessingiana	1245/8	1245	Kazakhstan	south-eastern Kazakhstan, Almaty region, ca. 17 km SW of Tekely, ca. 27 km SSE of Taldykorgan,	939	44°47'54.99"N	78°32'51.19"E	KRA	M. Nobis, A. Wróbel	26.05.2019	no sheet number							+
S. lessingiana	1211/12	1211	Kazakhstan	south-eastern Kazakhstan, Almaty region, ca. 90 km ENE of Taldykorgan, ca. 74 km NE of Tekely	1117	45°18'36.63"N	79°27'05.93"E	KRA	M. Nobis, A. Wróbel	22.05.2019	no sheet number							+
S. lessingiana	1204/28	1204	Kazakhstan	south-eastern Kazakhstan, Almaty region, ca. 75 km SW of Taldykorgan, ca. 60 km N of the northern shore of Kapshagay Reservoir, ca. 142 km NNE of Almaty,	976	44°24' 19.09"N	77°55' 51.82"E	KRA	M. Nobis, A. Wróbel	21.05.2019	no sheet number							+
S. orientalis	1257/12	1257	Kazakhstan	south-eastern Kazakhstan, Almaty region, ca. 140 km ENE of Almaty, ca. 176 km S of Taldykorgan,	1085	43°27' 50.65"N	78°38' 33.31"E	KRA	M. Nobis, A. Wróbel	28.05.2019	no sheet number							+
S. orientalis	1521/25	1521	Kazakhstan	Karagandy region, ca. 15,5 km W of Kuzekadyr, ca. 68,5 km E of Agadyr	808	48°11' 14.59"N	73°46' 43.61"E	KRA	M.Nobis, E. Klichowska	22.05.2022	00628931							+
S. orientalis	1540/35	1540	Kazakhstan	south Kazakhstan, Almaty Region, ca. 11 km NE of Kurtogay, ca. 37 km NW of Kegen	1120	43°20'4.60"N	79°4'33.19"E	KRA	M.Nobis, E. Klichowska	27.05.2022	00628974							+
S. orientalis	1433/z/12	1433	Tajikistan	Sarytag	2567	39°06'20.4"N	68°15'18.6"E	KRA	M. Nobis et al.	06.07.2021	no sheet number							+
S. orientalis	1407/1	1407	Tajikistan	63 km SSW of Alichur	3586	37°15'44.4"N	72°54'41.7"E	KRA	M. Nobis et al.	29.07.2019	no sheet number							+
S. orientalis	1396/1	1396	Tajikistan	27 km SW of Alichur	4035	37°36'44.1"N	73°01'28.4"E	KRA	M. Nobis et al.	29.07.2019	no sheet number							+
S. orientalis	1523/15	1523	Kazakhstan	Karagandy region, ca. 71,5 km SE of Kyzylespe, ca. 36,5 km NW of East Kounradskiy	508	47°14'8.50"N	74°47'27.42"E	KRA	M.Nobis, E. Klichowska	22.05.2022	00629300							+
S. orientalis	1249/26	1249	Kazakhstan	western part of Dzhungalskii Alatau, N Tian Shan, ca. 3 km NW of Sary-Ozek, ca. 140 km NNE of Almaty,	1005	44°22'54.28"N	77°56'24.42"E	KRA	M. Nobis	27.05.2019	no sheet number							+
S. orientalis	1203/18	1203	Kazakhstan	south-eastern Kazakhstan, Almaty region, ca. 38 km SE of Taldykorgan, ca. 39 km N of the northern shore of Kapshagay, reservoir, ca. 118 km NNE of Almaty,	943	44°12' 54.38"N	77°42' 7.56"E	KRA	M. Nobis, A. Wróbel	21.05.2019	no sheet number							+
S. orientalis	1262/15	1262	Kazakhstan	south-eastern Kazakhstan, Almaty Region, ca. 163 km E of Almaty, ca. 197 km SSE of Taldykorgan	1150	44°12'54.4"N	77°42'07.6"E	KRA	M. Nobis, A. Wróbel	28.05.2019	no sheet number							+
S. capillata	1469/19	1469	Tajikistan	East Tajikistanian A subregion, Kyzyl-su River Valley, ca. 168 km WNW of Karakul Lake, near Kaszat	1979	39.2876	71.4091	KRA	M.Nobis, E. Klichowska	2021-07-14	0594121							+
S. capillata	Gruzja3	Vardzia	Georgia	Vardzia village, about 10 km from the castle ruins	1423	41.399	43.3173	KRA	S. Wróbel	2021-07-27	00629134							+
S. capillata	Chot/2	Choletek	Poland	Chotelek near Busko-Zdrój, grassland on hill	-	50.447	20.6896	KRA	M.Nobis, E. Klichowska	-	no sheet number							+
S. capillata	Mikulov15	Mikulov	Czech Republic	Mikulov, Svatý kopeček; grassland	-	48.8064	16.6461	KRA	M.Nobis, E. Klichowska	2022-06-22	00631173							+
S. capillata	1242	1242	Russia	Chelyabinsk region, Varna district, vicinity of the village of Varna, cereal	-	53.3994	60.948	-	E.A. Kruchkova	2018-08-31	no sheet number							+
S. capillata	1222	1222	Russia	Chelyabinsk region, Varna district, vicinity of the village of Varna, cereal	-	53.3994	60.948	-	E.A. Kruchkova	2018-08-31	no sheet number							+
S. capillata	Zolota/3	Zolotarivka	Ukraine	Kirovohrad Oblast, Svitlovodsk District, ca. 1 km to the SW from Zolotarivka settlement and ca. 0.5 km to the SE from Mykol’ske settlement, on the grassland between cultivated fields	-	48.9612	33.0733	KRA	M. Moiseienko	2023-07-21	00939589							+
S. capillata	5375	5375	Russia	Altai Krai, Charyshsky District, vicinity of the village of Maralikha, feather grass on a slope	420	60.6714	83.3714	-	P.D. Gudkova, D.D. Ryzhakova, E.A. Kryuchkova	2021-09-15	no sheet number							+
S. capillata	360/z/1	360	Russia	Russia, southern Siberia, ca.65 km NE of Barnaul	156	53.9178	84.0519	KRA	M. Nobis	2014-07-25	477228							+
S. capillata	4657	4657	Russia	Kemerovo region. Cherbulinsky district, 1.5 km northeast of Chumay, Chumaysky bay hill, .	-	55.755	87.8196	-	A.L. Ebel	2015-07-23	no sheet number							+

## Sheet: tambahan
tambahan kalau dibutuhkan terutama utk morfologi
Species	Tag No./Sheet No.	Country	Location	Altitude (m.a.s.l.)	Coordinate		Herbarium	Sheet No.
S. hohenackeriana	1477/z/1	Tajikistan	East Tajikistanian A subregion, Kyzylsu River valley, ca. 145 km WNW of Karakul lake, ca. 25 km ENE of Damburacha,	2097	39 21' 57.78"N	71 39' 55.72"E	KRA	0594606
S. hohenackeriana	1477/z/2	Tajikistan	East Tajikistanian A subregion, Kyzylsu River valley, ca. 145 km WNW of Karakul lake, ca. 25 km ENE of Damburacha,	2097	39 21' 57.78"N	71 39' 55.72"E	KRA	0594896
S. hohenackeriana	1501	Kazakhstan	south Kazakhstan, Kyzylorda region,ca. 20 NW of Aksumbe, ca. 74,5 km NE of Baygekum	450	44 33' 41.27"N	67 21' 2.41"E		no sheet number
S. sareptana	1220	Kazakhstan	south-eastern, Almaty region, near Balkhash lake, ca. 144 km NNE of Taldykorgan, ca. 312 km ESE of Balkhash, steppe	422	46 14' 4.802"N	78 57' 47.26"E		0529274
S. hohenackeriana	1489/21	Kazakhstan	south Kazakhstan, Zhambyl region, ca. 13 km SW of Kyzyltan, ca. 24 km NE of Baurzhan Momyshuly	910	42 44' 49.77"N	71 0' 28.77"E	KRA	00629380
